# Supplementary material for: Bundle sheath cell‐specific expression of chloroplast genes encoding subunits of the NADH dehydrogenase‐like complex in maize
Source: Plant J. 2025 Dec 14;124(5):e70602. doi: 10.1111/tpj.70602 (PMC12702567; doi:10.1111/tpj.70602)
Supplement: Supplementary file 2 — Table S1. Information of primers used in this study. [file TPJ-124-0-s002.xlsx]

## Sheet: Sheet1
Table S1 Information of primers unsed in this study
Primer name	Sequence	Used for
rps15_northern_Fw	5′-ACAAGAAAACAGGGGTTCTG-3′	probe for RNA gel bot analysis
rps15_northern_Rv	5′-CTCCCGAATATCCAACTGAC-3′	probe for RNA gel bot analysis
ndhH_northern_Fw	5′-ATGATAGTCAATATGGGCCC-3′	probe for RNA gel bot analysis
ndhH_northern_Rv	5′-CCATTGTATTCCAGAAGCTC-3′	probe for RNA gel bot analysis
ndhD_northern_Fw	5′-CAATACTTGTTGTTTTGCCG-3′	probe for RNA gel bot analysis
ndhD_northern_Rv	5′-AATCCGGGTTCATTGGAACC-3′	probe for RNA gel bot analysis
infusion_GeneRacer5_Nested_Fw	5′-gacggccagtgaattACTGACATGGACTGAAGGAG-3	5′-RACE (Small letters indicate the sequence for the infusion cloning into the pUC19 vector)
infusion_ndhH_TAP_PCR	5′-tgattacgccaagcttGATGGGTGTTGAGGGCCCATATTGAC-3′	5′-RACE (Small letters indicate the sequence for the infusion cloning into the pUC19 vector)
infusion_psaC_TAP_PCR	5′-tgattacgccaagcttCGTACACAATGAGTGCATCCTATACATG-3′	5′-RACE (Small letters indicate the sequence for the infusion cloning into the pUC19 vector)
infusion_ndhA_exon1_TAP_PCR	5′-tgattacgccaagctTAGCTTGAAGCAGTCCCAGG-3′	5′-RACE (Small letters indicate the sequence for the infusion cloning into the pUC19vector)
infusion_ndhA_intron_TAP_PCR	5′-tgattacgccaagctGCCCGCTTCAAGATATGATG-3′	5′-RACE (Small letters indicate the sequence for the infusion cloning into the pUC19 vector)
infusion_ndhA_exon2_TAP_PCR	5′-tgattacgccaagctAGGCTGACGCCAAAGATTCC-3′	5′-RACE (Small letters indicate the sequence for the infusion cloning into the pUC19 vector)
infusion_ndhI_TAP_PCR	5′-tgattacgccaagctCTTGCGGCGCGTATTGTTTG-3′	5′-RACE (Small letters indicate the sequence for the infusion cloning into the pUC19 vector)
infusion_ndhG_TAP_PCR	5′-tgattacgccaagctTGCGACAGCTACAAAGTAGG-3′	5′-RACE (Small letters indicate the sequence for the infusion cloning into the pUC19 vector)
infusion_ndhE_TAP_PCR	5′-tgattacgccaagctGCAGCCGCAAGGGCTATAAC-3′	5′-RACE (Small letters indicate the sequence for the infusion cloning into the pUC19 vector)
infusion_ndhD_TAP_PCR	5′-tgattacgccaagctTTCCGAGTAACCGGCCAAGC-3′	5′-RACE (Small letters indicate the sequence for the infusion cloning into the pUC19 vector)
rps15-IRA (ndhF)	5′-GGGAGGGCGAATATCGTCTTATCTATTC-3′	strand-specific cDNA synthesis
rps15-IRB (ndhH)	5′-AATCCCATCGTGTTACATAAGGCAAGTATTG-3′	strand-specific cDNA synthesis
atpA-ssc	5′-GCTTGTGCCTGTTTGGAGAGATCATC-3′	strand-specific cDNA synthesis
rps15-F	5′-AAGATACGGAGACTTGCTTCAC-3′	qRT-PCR
rps15-R	5′-TGCCAAATAAGCCAGCAAAC-3′	qRT-PCR
atpA-F	5′-ATCTCCTGCTCCGGGTATAA-3′	qRT-PCR
atpA-R	5′-GAGGATGCTCTTTGACCGATAG-3′	qRT-PCR
cRT-PCR_ndhF_Fw1	5′-GACGGCCAGTGAATTCGCTGGTCATATAATCGTGG-3′	circular PCR for ndhF
cRT-PCR_ndhF_Rv1	5′-TGATTACGCCAAGCTTGAAGAGGAATTACCCAGGC-3′	circular PCR for ndhF
